# Supplementary material for: The division of labour between community medicine distributors influences the reach of mass drug administration: A cross-sectional study in rural Uganda
Source: PLoS Negl Trop Dis. 2019 Sep 4;13(9):e0007685. doi: 10.1371/journal.pntd.0007685 (PMC6726135; doi:10.1371/journal.pntd.0007685)
Supplement: S1 Data — (XLS) [file pntd.0007685.s002.xls]

## Sheet: Sheet1
Village ID	Indiv. Division of labour: lowest vill_indiv_treated_by_cmd / highest	Household Division of labour: lowest vill_hh_treated_by_cmd / highest	Indiv. Treated by village: vill_treated/eligible	Households treated by village: total_hh_treated/total_eligible_hhs	Nomination to be CMD: cmd_selection_similarity	cmd_gender_similarity	cmd_education_similarity	cmd_majority_tribe_similarity	cmd_majority_religion_similarity	cmd_occupation_similarity	cmd_formal_status_similarity	cmd_safe_water_similarity	cmd_home_latrine_similarity	years_as_cmd_similarity	cmd_home_quality_similarity	cmd_age_similarity	cmd_years_settled_in_vill_similarity	CMDs are directly connected	Jaccard index: common_neigh_total/total_neigh	Minimum cut for CMDs: min_cut/total_neigh	ln_total_homes	Ln_avg_degree: (ln_deg_e01 + ln_deg_e02)/2
1	0.213043	0.171429	0.897436	0.925	1	0	0	1	0	1	0	1	1	1	1	1	1	0	0.5	0.625	5.22575	1.77767
2	0	0	0.660194	0.666667	1	0	1	1	0	0	1	1	0	1	1	0	0	0	0.9	0.9	5.22575	2.2499
3	0.390244	0.375	0.251101	0.275	1	1	1	1	0	0	1	1	1	0	1	0	0	1	0.875	0.875	6.25383	2.13833
4	0.561225	0.636364	0.497653	0.6	0	0	1	1	1	1	1	1	1	1	0	1	0	0	0.833333	0.833333	5.77144	1.7006
5	0.378378	0.333333	0.191729	0.3	0	0	1	1	1	1	1	1	1	0	1	0	1	0	0.875	0.875	6.28227	2.01268
6	0	0	0.35249	0.525	1	0	1	0	1	0	1	1	1	0	1	0	0	0	1	1	5.11199	2.30259
7	0	0	0.092511	0.15	0	0	1	0	1	1	1	1	1	0	1	0	0	0	0.636364	0.727273	5.02388	2.19101
8	0	0	0.6	0.625	1	0	0	0	1	0	1	1	1	0	1	1	1	0	1	1	4.86753	1.94591
9	0.228916	0.217391	0.485714	0.65	0	1	0	1	1	0	0	1	1	0	1	0	0	0	0.545455	0.636364	5.19296	2.12425
10	0.148148	0.111111	0.14486	0.25	1	0	1	0	0	1	0	1	1	0	1	1	1	0	0.75	0.875	5.99146	1.94591
11	0.347368	0.272727	0.46798	0.55	0	1	0	0	1	1	1	1	1	1	1	0	0	0	1	1	5.41165	2.48491
12	0.211679	0.375	0.72807	0.825	1	1	1	1	0	1	1	0	1	1	0	0	0	0	1	1	5.21494	1.94591
13	0.362319	0.217391	0.448052	0.575	1	1	1	0	1	0	1	1	0	0	1	1	0	0	0.8	0.8	4.64439	1.49787
14	0.197674	0.2	0.761317	0.85	0	0	1	0	0	0	1	0	1	1	1	1	0	0	1	1	5.24702	2.19722
15	0	0	0.027907	0.125	1	0	0	1	1	0	0	0	1	1	1	1	1	0	0.75	0.75	5.01064	1.94591
16	0.104167	0.125	0.226496	0.45	1	1	0	0	0	0	1	0	1	0	1	0	0	0	1	1	5.70711	2.3979
17	0.712644	0.6875	0.683486	0.675	1	1	0	1	1	1	1	1	0	1	0	0	0	0	1	1	5.8999	1.94591
18	0.281879	0.375	0.805907	0.8	0	0	0	1	1	1	1	1	0	0	1	0	1	0	0.9	0.9	5.24175	2.2499
19	0.454545	0.333333	0.290566	0.45	0	0	1	1	1	1	0	1	1	0	0	0	0	1	0.888889	0.888889	5.10595	2.2499
21	0.862069	0.956522	0.773481	0.975	0	1	0	0	1	0	1	0	1	0	1	1	0	1	1	1	5.99146	2.07944
22	0	0	0.0869565	0.075	0	1	0	0	0	1	1	0	1	0	0	1	0	0	0.857143	0.857143	5.24175	1.86883
23	0.612245	0.833333	0.405128	0.538462	1	0	0	0	0	0	1	0	0	0	1	0	0	0	1	1	5.37064	1.94591
25	0.195122	0.24	0.690141	0.775	1	0	0	1	0	0	1	1	1	0	1	1	1	0	0.818182	0.818182	4.70048	2.29756
26	0.553191	0.461538	0.741228	0.725	0	1	0	0	1	1	1	1	1	0	0	1	0	0	0.8	0.8	5.66988	2.19101
27	0.25	0.166667	0.166667	0.35	1	1	0	0	1	1	1	1	1	1	1	1	0	0	0.866667	0.866667	5.23111	2.63906
28	0.326733	0.476191	0.514523	0.675	0	0	1	0	0	1	0	1	1	1	1	1	1	0	0.333333	0.444444	4.86753	1.77767
29	0.784091	0.772727	0.505618	0.55	1	1	1	0	0	0	1	1	1	1	1	1	1	1	0.846154	0.846154	6.04025	2.56198
31	0.967033	0.809524	0.877451	0.95	0	0	0	1	1	1	0	1	1	1	0	0	1	1	0.857143	0.857143	4.46591	2.01268
